# Supplementary material for: Neutrophil-lymphocyte ratio is associated with arterial stiffness in patients with peritoneal dialysis
Source: BMC Nephrol. 2016 Nov 24;17:191. doi: 10.1186/s12882-016-0394-4 (PMC5122148; doi:10.1186/s12882-016-0394-4)
Supplement: Additional file 1: — Raw data of the study. (XLS 46 kb) [file 12882_2016_394_MOESM1_ESM.xls]

## Sheet: all the PD patients
data of tables
sex	age	duration	WBC	N	L	NLR	Hb	ALb	GFR	TC	TG	Ca	P	hsCRP	PTH	UF	Urine	group1	Kt/V	BMI	group2	PWV	MAP	etiology	DM	AVD	smoking
0	33	16	7.3	5.6	1.1	5.09091	86	35.4	3.0832	3.68	0.76	2.23	1.87	2	546.5	540	400	2	2.22	25	1	1035.5	80.1333	1	0	0	0
0	31	12	3.6	2.6	0.7	3.71429	72	33.8	5.27201	4.77	1.5	1.83	1.21	0.96	705.6	285	800	2	2.67	22.2222	1	1073	91.0667	1	0	0	0
0	45	1	3.5	2.5	0.6	4.16667	75	34.6	4.35828	6.04	2.62	1.53	1.76	0.02	529.8	-400	1200	2	2.13	26.0375	1	1162.5	90.8	1	0	0	0
1	31	12	4.3	3.3	0.8	4.125	146	42.4	10.8658	5.42	1.94	1.88	1.18	1.23	642.9	70	1000	2	2.76	22.1893	1	1187.5	89.6	1	0	0	0
1	50	35	5.6	3.9	1.1	3.54545	120	41	6.30224	5.9	2.94	2.02	1.99	0.49	338.1	-55	2450	2	2.27	20.8666	1	1199.5	91.7333	1	0	0	0
0	42	14	4.4	3	1.1	2.72727	68	33.6	4.01064	5	1.79	1.87	1.33	0.27	746	215	600	2	1.81	22.2222	1	1230	78.4667	1	0	0	0
1	31	12	4.3	2.7	1.3	2.07692	120	40	6.87694	6.3	1.32	2.43	1.46	0.88	70.6	-105	1600	2	2.69	17.1875	1	1270.5	90.6	1	0	0	0
0	47	39	4.9	2.8	1.5	1.86667	112	31.1	6.11399	5.04	1.13	2.33	1.21	0.97	51.9	-50	1100	2	2.25	15.5556	1	1283.5	74.2	3	0	0	0
0	42	8	5.8	2.9	2.2	1.31818	96	36.3	3.96609	6.64	1.43	2.49	2.19	0.46	65.1	-200	1300	2	1.98	17.1875	1	1295	91.1333	1	0	0	0
1	55	63	5.7	3.5	1.6	2.1875	120	28.3	5.24045	4.25	1.73	2.01	0.86	1.12	657.4	290	0	1	1.78	20.898	1	1308.5	91.1333	1	0	0	0
1	19	1	6.7	3.6	2.3	1.56522	71	28.5	8.88938	4.84	1.46	1.99	1.98	0.98	210.4	-200	1400	2	2.38	19.1571	1	1341.5	119.2	1	0	0	0
1	50	27	6	4.2	1.4	3	122	42.8	6.01141	4.57	1.27	2	1.27	4.42	244.3	110	1600	2	1.62	22.4913	1	1369	90.4	3	0	0	0
1	36	3	8.8	5.4	2.5	2.16	160	41.9	8.68858	6.9	2.3	2.25	1.82	3.13	371.6	540	600	2	1.78	19.487	1	1376.5	110.533	3	0	0	0
0	54	96	4.7	3.3	1	3.3	109	35.1	4.85808	4.89	0.86	2.15	1.29	0.74	515.1	700	100	1	2.02	18.8189	1	1397	99.4667	1	0	0	0
1	75	63	7.6	5.6468	1.1932	4.73248	127	35.2	4.58126	9.19	5.83	2.23	1.29	2.6	298.8	775	150	1	1.74	18.3655	1	1397	80	1	0	0	0
0	86	17	5.4	3.4	1.3	2.61538	100	30.5	5.22852	4.78	1.16	1.97	1.78	6.83	49.3	478	400	2	1.7	17.7778	1	1405	96.5333	3	0	0	0
1	60	49	7.7	5	1.6	3.125	135	34.1	6.49637	3.74	2.21	2.01	1.71	1.08	341.4	50	1800	2	2.04	25.0135	1	1412	85.6667	1	0	0	0
1	22	14	7.3	5.1	1.4	3.64286	120	38.9	3.50041	5.01	1.43	2.42	1.73	1.11	664.4	630	200	1	1.73	19.1571	1	1430.5	116.267	1	0	0	0
1	22	4	6.8	4.3	1.6	2.6875	112	33.3	5.67392	2.85	1.01	2.21	1.89	19.34	213.6	-360	1600	2	1.82	22.2291	1	1434	117.667	1	0	0	0
0	38	5	7.9	5.6	1.5	3.73333	127	40.2	5.45719	3.86	1.65	1.9	1.05	0.51	474.4	15	850	2	2.3	17.313	1	1443	94.6	1	0	0	0
0	58	45	8	5.1	2.1	2.42857	97	39	3.21539	5.54	1.86	2.31	1.84	1.87	267.2	665	300	1	1.72	24.3865	1	1454.5	93.2	1	0	0	0
0	44	52	4.4	2.7	1.3	2.07692	107	35.4	9.15061	4.68	1.55	1.88	1.29	1.09	192.4	-150	1400	2	2.61	18.4265	1	1463.5	100.2	1	0	0	0
1	34	7	8.8	6.8	1.3	5.23077	158	40.3	7.76141	4.2	0.83	2.57	1.78	0.88	238.2	-190	600	2	3.45	18.4898	1	1482	97.4	1	0	0	0
0	29	63	7.3	4.3	2	2.15	68	39.8	4.85623	6.44	2.35	2.39	1.52	1.26	368.1	800	130	1	2.51	16.6133	1	1491	113.2	1	0	0	0
0	41	89	3.7	2.1	1.2	1.75	86	31.5	2.94719	6.31	0.85	1.93	2.4	2.11	1241.9	945	300	1	2.04	18.7305	1	1495.5	126.4	1	0	0	0
0	59	45	6.8	4.6	1.3	3.53846	117	36.9	3.14535	4.34	2.73	2.51	1.64	4.43	1809	700	150	1	1.84	26.1719	1	1503	99.8	1	0	0	0
0	52	2	4.8	3.1	0.9	3.44444	108	32.4	8.47951	5.83	2.67	1.67	1.55	1.16	196	-20	1200	2	2.12	17.9817	1	1509	92.7333	1	0	0	0
1	49	89	7.7	5.5	1.5	3.66667	99	31	4.3333	3.26	0.53	2.2	1.98	8.87	248.2	585	300	1	1.95	22.3214	1	1523.5	91.3333	1	0	0	0
0	47	11	6.6	4.5	1.4	3.21429	60	31.4	2.55151	5.42	1.58	1.69	1.75	15.78	232.4	200	300	1	1.39	20.5761	1	1531.5	113.133	1	0	0	0
0	51	32	8.4	5.8	1.8	3.22222	122	43	2.86974	6.88	2.9	2.58	1.44	0.15	1050.9	970	0	1	2.1	19.5312	1	1549	105.067	1	0	0	0
0	45	27	4.1	2.9	0.8	3.625	126	39.2	3.51372	5.6	1.21	2.27	1.71	2.5	254.5	860	300	1	2.57	19.5312	1	1559.5	115.2	1	0	0	0
1	33	4	5.3	3.1	1.5	2.06667	63	30.6	5.2872	5.17	0.7	1.76	1.77	1.4	358.9	-220	2100	2	1.58	21.0667	1	1564.5	114.667	3	0	0	0
1	32	15	6.4	3.9	1.8	2.16667	120	41.8	5.16187	4.42	1.87	2.3	1.62	0.58	321.8	750	150	1	1.64	22.0386	1	1573	132.733	1	0	0	0
1	58	1	6.6	3.9	1.4	2.78571	108	37.9	4.72399	3.41	1.99	2.13	1.58	1.04	42.9	-35	1500	2	1.38	17.8748	1	1597.5	106.667	3	0	0	0
0	57	15	3.8	2.4	0.9	2.66667	69	29	4.99963	6.61	1.53	2.19	0.74	0.37	27.6	980	220	1	2.42	19.7777	1	1613	110.4	1	0	0	0
1	49	67	6.8	4.2	2.1	2	80	29.3	3.27317	5.16	0.97	1.92	1.67	0.45	768	1340	200	1	2.01	16.6311	1	1619	113.867	1	0	0	0
0	68	4	6	4.2	1.3	3.23077	106	39.2	9.22023	6.77	3.11	2.22	1.51	1.5	288.2	-50	1200	2	2.44	21.4844	1	1643.5	127.067	1	0	1	1
1	60	46	8.3	4.7	2.4	1.95833	114	44.1	4.73266	5.73	2.51	2.51	1.52	0	726.4	812	0	1	2.91	22.8928	1	1659	96	1	0	0	0
0	73	3	6	3.5	2	1.75	131	39.7	6.96313	5.2	1.54	2.25	1.28	0.61	73	-169	1900	2	2.33	25.9516	1	1665	104.667	1	0	0	0
1	35	28	6.6	4.3	1.8	2.38889	111	44.2	3.78561	4.55	1.54	2.22	1.98	1.06	231.8	290	620	2	1.74	24.8445	1	1666	112.4	1	0	0	0
1	53	3	8.3	6	1.6	3.75	63	33.6	3.52721	4.87	1.27	2.01	1.75	7.71	256.7	-220	1300	2	1.81	27.3356	1	1678	124.733	1	0	1	1
0	52	60	7.2	5.9	0.8	7.375	113	38	5.92863	6.68	1.24	2.07	2.06	0.61	638.4	790	300	1	2.58	16.6133	1	1689	90.9333	1	0	0	0
1	44	36	3.7	1.9	1.3	1.46154	113	38.1	4.18691	4.24	0.84	1.94	1.45	1.28	634.9	210	300	1	1.35	27.6817	1	1689	115.467	1	0	0	0
1	59	28	5.1	3.4	1.3	2.61538	82	36.1	3.8894	3.58	1.46	1.91	2.06	3.88	646	475	550	2	1.99	22.0386	1	1689.5	90.1333	1	0	0	0
1	53	22	5.5	3.355	1.6335	2.05387	75	33	3.18678	5.58	1.43	1.93	1.5	0.72	426.1	785	200	1	1.88	20.7612	1	1694.5	119.933	1	0	0	0
1	74	8	9	6.4	2	3.2	93	40.9	11.2955	5.06	1.57	2.12	1.11	13.42	235	-50	900	2	2.5	19.0311	1	1694.5	119.933	3	0	0	0
0	50	20	7.7	5.5	1.7	3.23529	112	37.7	6.22588	3.71	1.29	2.12	1.32	1.27	360.3	-200	1600	2	2.11	18.2531	1	1696	116.133	1	0	0	0
0	50	24	7.9	5.2	1.8	2.88889	105	27.5	3.67826	3.63	1.05	2.12	1.73	0.27	659.5	700	200	1	2.35	19.5312	1	1698	127	1	0	0	0
0	59	71	8.5	6.3	1.3	4.84615	106	36.8	2.84946	4.01	3.94	1.71	1.48	4.4	957.1	1325	0	1	1.91	22.5895	1	1698.5	82.7333	1	0	0	1
0	62	18	7.5	5.5	1.3	4.23077	115	41.9	5.03375	7.23	4.3	1.94	1.42	4.65	780.1	-20	1900	2	2.8	20.9572	1	1791	112.2	3	0	0	0
1	69	1	9.8	7	1.1	6.36364	74	24.1	7.11494	4.25	0.77	1.64	1.55	3.51	265.7	200	800	2	1.75	22.8374	1	1814.5	147.133	1	0	0	0
1	57	15	4.9	2.7293	1.4063	1.94077	113	39.2	3.95268	6.09	1.9	2.23	1.65	0.41	438.3	450	200	1	2.05	23.2335	1	1820	101.667	1	0	0	0
0	54	46	6.7	4.3	1.6	2.6875	69	23.5	4.13601	4.14	2.8	2.11	1.51	12.86	352.3	215	200	1	1.73	21.064	2	1842.5	105.733	1	0	0	0
0	84	34	5.4	3.4	1.1	3.09091	108	31.6	3.23681	3.55	2.07	2.22	1.52	1.73	114.3	-85	800	2	2.01	20.1348	2	1869	102.667	3	0	0	0
0	77	11	9.3	6.6	1.9	3.47368	98	26.2	5.92421	6.72	1.45	2.28	0.99	12.53	179.6	300	800	2	1.89	17.2248	2	1877.5	91.3333	1	0	0	0
1	61	30	6.2	3.9	1.6	2.4375	94	40.8	3.67234	4.27	1.84	1.94	1.68	1.72	423.4	35	500	2	1.73	20.9042	2	1882.5	104.533	1	0	0	0
1	51	22	7.8	5.6	1.6	3.5	114	36.4	3.81471	4.13	2.82	2.07	1.58	4.68	495.6	485	350	1	1.82	25.6055	2	1889	107.333	1	0	0	0
1	80	0	6.7	4.3	1.3	3.30769	75	28.9	4.71785	3.44	0.95	1.5	1.88	10.02	206	-105	1000	2	1.81	23.5294	2	1889	109.2	1	0	0	0
0	62	6	4.4	2.8116	0.9724	2.8914	107	39	8.79146	7.3	1.94	1.95	0.93	0	705.4	1400	150	1	3.55	20.4444	2	1891	93.3333	3	0	0	0
1	59	65	4.7	3.4	0.8	4.25	123	37.2	6.11125	4.59	0.92	2.07	1.21	21.91	247	907	0	1	2.01	15.917	2	1929.5	117.8	1	0	0	0
1	37	12	4.8	2.9	1.4	2.07143	106	36	6.39552	7.42	1.73	2.21	1.41	1.45	643.9	15	750	2	2.44	21.875	2	1943	145.4	1	0	0	0
1	71	14	7.3	4.5	1.9	2.36842	109	34.5	4.30729	4.63	2.31	1.98	1.22	1.27	139.8	200	1000	2	1.95	25.4028	2	1992	120.333	1	0	0	0
1	56	3	3.8	1.9532	1.1666	1.67427	75	28.4	18.2059	3.68	0.76	2.06	1.42	69	140.3	200	600	2	2.29	20.7612	2	1995	104	1	0	0	0
0	52	59	4.2	3.4	0.5	6.8	106	34.5	4.69236	4.85	1.02	2.2	2.17	0.5	146.6	554	500	2	2.73	16.6133	2	2016.5	94.2667	1	0	0	0
1	60	50	5.9	4.6	0.5	9.2	106	30.7	4.39677	6.06	1.04	2.2	1.44	2.71	46.5	865	400	2	1.57	23.5294	2	2041.5	104.467	3	0	0	0
0	69	12	7.4	5.2	1.1	4.72727	120	23.5	5.28423	5.84	1.54	1.88	1.26	0.56	320.7	-70	500	2	1.97	20	2	2086	93	1	0	0	0
1	59	12	2.4	1.4	0.7	2	96	31.1	7.90803	3.19	1.03	1.7	1.17	5.95	459.9	65	1400	2	1.2	16.0733	2	2123	104.933	3	0	0	0
1	63	44	6.8	4.7	1.7	2.76471	102	25.2	6.2395	4.3	0.98	2.03	1.2	9.58	821	654	300	1	1.77	21.6333	2	2148	126.933	1	0	0	0
1	65	129	5.3	3.6	0.8	4.5	95	30.5	4.57646	3.07	0.68	2.06	1.54	0.66	333.9	900	0	1	2.04	25.7112	2	2155.5	120.267	1	0	0	0
1	70	24	8.5	5.2	2	2.6	106	22.1	4.93092	4.56	2.29	1.91	1.07	40.98	262.7	720	0	1	1.64	21.4533	2	2229.5	125.4	1	0	0	0
1	67	16	3.1	1.9	0.7	2.71429	86	30.2	3.53088	4.19	1	1.76	1.59	0.32	582.5	1365	0	1	1.43	21.1073	2	2245	130.467	3	0	0	0
0	60	54	8.4	6.1	1.8	3.38889	89	35	3.82277	6.8	3.59	2.2	1.23	0.63	893.5	90	1000	2	2.35	17.7778	2	2331.5	123.533	1	0	0	0
1	57	1	4	2.6	0.8	3.25	60	27.3	2.51919	3.16	1.44	1.54	3.65	7.38	234.6	490	500	2	2.3	23.2335	2	2376	137.2	1	0	0	0
1	52	15	4.6	3.3	0.8	4.125	134	26.3	9.08313	5.95	0.78	1.87	0.93	12.04	410.4	460	0	1	1.69	20.3125	2	2382	86.33	3	0	1	1
0	37	12	5.8	3.7	1.7	2.17647	84	35	4.28691	5.18	1.38	1.97	1.19	0.48	717.9	150	700	2	2.15	19.3359	2	2484	141.6	1	0	0	0
1	57	97	6.1	3.6	1.5	2.4	96	25.1	5.3978	3.7	0.63	2	1.01	0.55	40.2	1745	0	1	2.19	19.9481	2	2488	135.733	1	0	1	1
1	80	8	6.1	3.7	1.8	2.05556	129	43.4	5.85487	5.17	1.69	2.41	1.22	0.3	37.3	240	700	2	1.67	21.9076	2	2514.5	98.5333	3	0	1	1
1	60	18	3.3	2.2	0.9	2.44444	93	30.7	6.76037	3.98	0.87	1.55	1.35	24.98	577.8	70	1000	2	2.12	16.0733	2	2552	134.667	3	0	0	0
1	51	1	7	4.6	1.8	2.55556	95	25.3	8.74379	4.2	0.78	1.86	1.32	1.24	156.7	220	400	2	1.72	20.3125	2	2572.5	129.533	3	0	1	1
0	39	23	8.3	6.8	1	6.8	135	40.8	8.69304	5.92	1.18	2.28	0.84	0.17	104	-150	1700	2	1.5	18	2	3036	119.933	1	0	0	0
0	80	5	9.1	7.5	0.9	8.33333	124	30.9	8.23088	6.88	1.47	2	0.93	9.85	163	820	100	1	2.47	17.0656	2	3541.5	76.66	1	0	0	0
1	57	58	4.2	2.8	0.7	4	106	31.4	4.71733	5.14	1.34	2.5	1.19	1.73	41.1	1090	20	1	1.92	17.3134	2	3541.5	83.33	3	0	0	0
1	31	16	8.5	5.6	1.6	3.5	84	37	7.64541	4.66	1.75	1.99	2.7	1.44	842.4	1375	0	1	1.49	25.9259	1	1270.5	90.6	2	1	0	0
0	52	134	5.3	3.6	1	3.6	95	35.9	4.14858	3.4	1.29	2.1	1.82	11.92	334.3	200	480	2	1.94	25.2174	1	1483.5	100.067	2	1	0	0
1	36	2	8.6	5	2.1	2.38095	117	36.7	6.76488	7.08	2.88	2.45	2.35	5.64	15.1	1000	70	1	1.879	22.9854	1	1615	168	3	1	0	0
1	66	3	8.3	6.3	1.4	4.5	130	39.8	11.1985	5.86	2.68	2.16	0.92	2.04	363.6	-30	1800	2	1.92	22.8571	1	1690.5	118.933	2	1	0	0
0	59	4	5.1	3.7	0.9	4.11111	141	42.9	17.496	5.83	0.8	2.3	1.49	0.09	136.3	-350	2000	2	3.64	20.7756	1	1713.5	99	2	1	1	1
1	50	11	9.7	7.3	1.5	4.86667	63	26.8	4.55579	5.85	2	1.81	1.05	3.6	543.7	100	900	2	2.23	24.3865	1	1721.5	130.133	2	1	0	1
1	75	7	6.6	4.1	1.9	2.15789	71	17.3	10.6349	4.74	2.38	2.32	1.06	7.49	4.5	150	2000	2	2.41	20.7612	2	1851.5	115.067	2	1	1	1
0	65	12	5.1	3	1.5	2	77	20.9	9.977	3.66	1.2	1.86	1.12	61.321	227.3	0	1400	2	1.78	20.0288	2	1866.5	102.467	2	1	0	0
1	52	3	6	3.9	1.3	3	100	34.6	6.585	3.32	0.95	1.87	1.47	0.6	613	-500	1200	2	1.85	20.0155	2	1885.5	107.333	1	1	0	0
1	66	72	5.7	4.1	1.1	3.72727	89	34.7	2.60672	5.26	6.6	1.69	1.91	6.43	293.9	650	0	1	1.27	28.0816	2	1912	105.733	3	1	0	0
1	80	61	8.7	6.4	1.2	5.33333	78	31.9	5.03267	3.33	1.19	2.07	1.12	2.98	60	393	0	1	1.74	20.1956	2	1939.5	80.2	2	1	0	0
1	80	62	9.8	6.9	1.6	4.3125	78	30.3	4.70893	2.94	1.39	2.04	0.56	2.39	86.4	800	0	1	1.56	20.1956	2	1997.5	99.1333	2	1	0	0
1	56	1	4.8	3.4	0.8	4.25	75	38.9	7.71085	3.78	1.34	2.01	1.83	34.68	171.5	0	1500	2	2.62	19.5502	2	2028	128.333	2	1	0	0
0	65	19	6.9	4.3	1.3	3.30769	103	32.6	8.901	3.44	1.11	1.88	1.1	13.29	554.9	290	900	2	2.47	21.6441	2	2155	113.6	2	1	0	0
1	61	15	12.7	9.2	1.4	6.57143	75	36.1	3.46806	5.71	1.37	2.31	2.05	8.5	165.5	680	250	1	2	22.7732	2	2380.5	133.867	1	1	0	0
1	85	33	7.2	5	1.1	4.54545	105	30.8	7.23301	6.36	1.14	2	1.14	2.25	148.6	70	900	2	1.73	25.3906	2	2536.5	113.133	2	1	0	0
0	56	7	6	4.4	0.9	4.88889	107	28.9	4.93387	4.14	1.03	1.76	1.91	73.54	466.6	270	1000	2	1.67	24.6548	2	2585	112.6	2	1	0	0
1	87	1	9.4	6.8	1.4	4.85714	103	32.8	12.9059	4.01	2.23	2.24	0.89	5.49	26.8	190	1200	2	1.749	21.1073	2	3178	92.4667	1	1	0	0
1	80	32	9.6	7.7	0.8	9.625	75	25.7	6.95792	2.91	2.31	2.2	1.11	4.99	8.3	770	0	1	1.74	20.3125	2	4051.5	97.6	3	1	1	1
